# Supplementary material for: Brucellosis in Kazakhstan: Knowledge, Attitudes, and Practices Among Smallholder Farmers and Veterinary Specialists
Source: Vet Sci. 2026 Feb 14;13(2):191. doi: 10.3390/vetsci13020191 (PMC12944875; doi:10.3390/vetsci13020191)
Supplement: Supplementary file 1 [file vetsci-13-00191-s001.zip]

Archive with 1 entries (1 files):
- vetsci-4122977-SM.pdf
